# Supplementary material for: Transcutaneous Laryngeal Ultrasound for Vocal Cord Paralysis Assessment in Patients Undergoing Thyroid and Parathyroid Surgery—A Systematic Review and Meta-Analysis
Source: J Clin Med. 2021 Nov 19;10(22):5393. doi: 10.3390/jcm10225393 (PMC8617675; doi:10.3390/jcm10225393)
Supplement: Supplementary file 1 [file jcm-10-05393-s001.zip]

Archive with 1 entries (1 files):
- jcm-1459737-supplementary.pdf
